# Supplementary material for: A Dual-Function “TRE-Lox” System for Genetic Deletion or Reversible, Titratable, and Near-Complete Downregulation of Cathepsin D
Source: Int J Mol Sci. 2023 Apr 4;24(7):6745. doi: 10.3390/ijms24076745 (PMC10095275; doi:10.3390/ijms24076745)
Supplement: Supplementary file 1 [file ijms-24-06745-s001.zip]

Archive with 1 entries (1 files):
- ijms-2294935-supplementary.pdf
